# Supplementary material for: Drug-Loaded Hydrogels for Intraocular Lenses with Prophylactic Action against Pseudophakic Cystoid Macular Edema
Source: Pharmaceutics. 2021 Jun 28;13(7):976. doi: 10.3390/pharmaceutics13070976 (PMC8309109; doi:10.3390/pharmaceutics13070976)
Supplement: Supplementary file 1 [file pharmaceutics-13-00976-s001.zip]

Archive with 1 entries (1 files):
- pharmaceutics-1271158-supplementary.pdf
